# Supplementary material for: Carbapenems as water soluble organocatalysts
Source: Wellcome Open Res. 2018 Aug 31;3:107. [Version 1] doi: 10.12688/wellcomeopenres.14721.1 (PMC6198258; doi:10.12688/wellcomeopenres.14721.1)
Supplement: Supplementary file 1 [file wellcomeopenres-3-16037-s0000.tgz]

Archive with 1 entries (1 files):
- 78544d6a-7562-4bb2-aaf8-e1512a854c80_Wellcome_SI.docx
